# Supplementary material for: Indium-Based Silica Materials: Sustainable Syntheses Combined with a Challenging Insertion in SiO2 Mesoporous Structures
Source: Molecules. 2023 Dec 22;29(1):102. doi: 10.3390/molecules29010102 (PMC10779520; doi:10.3390/molecules29010102)
Supplement: Supplementary file 1 [file molecules-29-00102-s001.zip]

Archive with 1 entries (1 files):
- molecules-2735720-supplementary.pdf
